# Supplementary material for: Understanding the Knowledge, Attitudes, and Practices of Healthy Eating among Adolescents in Chongqing, China: An Empirical Study Utilizing Structural Equation Modeling
Source: Nutrients. 2024 Jan 4;16(1):167. doi: 10.3390/nu16010167 (PMC10780587; doi:10.3390/nu16010167)
Supplement: Supplementary file 1 [file nutrients-16-00167-s001.zip]

Archive with 1 entries (1 files):
- nutrients-2732420-supplementary.pdf
